# Supplementary material for: Rumen and Cecum Microbiomes in Reindeer (Rangifer tarandus tarandus) Are Changed in Response to a Lichen Diet and May Affect Enteric Methane Emissions
Source: PLoS One. 2016 May 9;11(5):e0155213. doi: 10.1371/journal.pone.0155213 (PMC4861291; doi:10.1371/journal.pone.0155213)
Supplement: S1 File — (XLSX) [file pone.0155213.s001.xlsx]

## Sheet: Sheet1
qrtPCR conditions for rumen and cecum samples
	Initial denaturation		Denaturation		Annealing		Elongation		Cycles	Melting curve
	Temp. (°C)	Time	Temp. (°C)	Time	Temp. (°C)	Time	Temp. (°C)	Time		Temp. (°C)
Bacteria	95	15 sec.	95	30 sec.	60	30 sec.	72	60 sec.	x40	60 to 95 (0.5°C/sec.)
Methanogens	95	15 sec.	95	30 sec.	60	30 sec.	72	30 sec.	x40	60 to 95 (0.5°C/sec.)
Protozoa	94	4 min.	94	30 sec.	54	30 sec.	72	60 sec.	x45	60 to 95 (0.5°C/sec.)
