# Supplementary material for: Rumen and Cecum Microbiomes in Reindeer (Rangifer tarandus tarandus) Are Changed in Response to a Lichen Diet and May Affect Enteric Methane Emissions
Source: PLoS One. 2016 May 9;11(5):e0155213. doi: 10.1371/journal.pone.0155213 (PMC4861291; doi:10.1371/journal.pone.0155213)
Supplement: S2 File — (XLSX) [file pone.0155213.s002.xlsx]

## Sheet: Sheet1
BACTERIA 16S rRNA sequences
UP TO GENUS LEVEL
RUMEN															RUMEN	NRruS1	NRruS2	NRruS3	NRruS4	NRruS5	NRruS6	NRruS7	Average pellets	Average lichens		T.TEST
	NRruS1	NRruS2	NRruS3	NRruS4	NRruS5	NRruS6	NRruS7	Average pellets	Average lichens	sdev(Pellets)	sdev(Lichen)	t-test	T-test permutation (9999)		Clostridia	48.8	50.8	47.9	84.6	63.9	57.5	48.4	49.1667	63.6		0.0783484
o.Clostridiales_(f.Ruminococcaceae_g.Ruminococcus)	3.8	3.1	3.5	0.4	1.3	0.6	0	3.46667	0.575	0.351188	0.543906	0.000379488	0.001
Unclassified_f.Ruminococcaceae	21.7	20.5	15.9	21.4	16.5	27.5	0.9	19.3667	16.575	3.06159	11.3776	0.666587	0.8
o.Clostridiales_(f.Lachnospiraceae)	7.4	8	8.1	13.2	18.9	11.8	6.1	7.83333	12.5	0.378594	5.25674	0.173722	0.2
c.Clostridia_(Others)	15.9	19.2	20.4	49.6	27.2	17.6	41.4	18.5	33.95	2.33024	14.2981	0.117793	0.198		RUMEN	NRruS1	NRruS2	NRruS3	NRruS4	NRruS5	NRruS6	NRruS7		T-test
p.Firmicutes_(Others)	0.4	0.4	0.4	0.1	0	0.1	0.3	0.4	0.125	6.7987e-17	0.125831	0.022152	0.058		Bacteroidetes	40.4	39.6	41.6	10.5	35.1	24.7	48.5
o.Bacteroidales_(f.Prevotellaceae_g.Prevotella)	24.6	18.7	24.9	1.9	24.7	10.4	45.1	22.7333	20.525	3.49619	18.8924	0.832727	0.94		Firmicutes	49.2	51.2	48.3	84.7	63.9	57.6	48.7
Unclassified_o.Bacteroidales	7.8	10	7.3	0.3	0.3	4.4	0.1	8.36667	1.275	1.43643	2.08547	0.00313913	0.027		F:B ratio	1.21782	1.29293	1.16106	8.06667	1.82051	2.33198	1.00412		0.143325
o.Bacteroidales_(f.Bacteroidaceae_Bacteroides)	0.1	0.2	0.1	1.2	2.6	0	0.1	0.133333	0.975	0.057735	1.21209	0.259104	0.425		AVERAGE	A. pellets	A. lichens
p.Bacteroidetes_(Others)	7.9	10.7	9.3	7.1	7.5	9.9	3.2	9.3	6.925	1.4	2.77414	0.204168	0.22		Bacteroidetes	40.5333	29.7
p.Chloroflexi	0.5	1.9	1.1	2.9	0	5.7	1.3	1.16667	2.475	0.702377	2.45544	0.374277	0.511		Firmicutes	49.5667	63.725
p.Cyanobacteria	1.7	2	0.7	0	0	6.2	0	1.46667	1.55	0.680686	3.1	0.96137	1
p.Spirochaetes	1.8	0.7	1.2	0	0.6	1.7	0.1	1.23333	0.6	0.550757	0.778888	0.263381	0.262			pellets	lichens			pellets	lichens
p.Tenericutes	0.7	0.8	1.4	0.2	0.1	1.6	1	0.966667	0.725	0.378594	0.708872	0.588402	0.628		B:F ratio	0.817754	0.466065		F:B ratio	1.22286	2.14562
p.Fibrobacteres_(f.Fibrobacteriaceae_g.Fibrobacter)	0.7	0.8	1.4	0	0	0	0	0.966667	0	0.378594	0	0.047515	0.033
k.Bacteria_(Others)	5	3	4.3	1.7	0.3	2.5	0.4	4.1	1.225	1.01489	1.06262	0.0174731	0.02
TOTAL	100	100	100	100	100	100	100	100	100
PHYLUM
	NRruS1	NRruS2	NRruS3	NRruS4	NRruS5	NRruS6	NRruS7	Average pellets	Average lichens	t-test	t-test permutation (9999)
Firmicutes	49.2	51.2	48.3	84.7	63.9	57.6	48.7	49.5667	63.725	0.161117	0.196
Bacteroidetes	40.4	39.6	41.6	10.5	35.1	24.7	48.5	40.5333	29.7	0.270845	0.344
p.Chloroflexi	0.5	1.9	1.1	2.9	0	5.7	1.3	1.16667	2.475	0.374277	0.511
p.Cyanobacteria	1.7	2	0.7	0	0	6.2	0	1.46667	1.55	0.96137	1
p.Spirochaetes	1.8	0.7	1.2	0	0.6	1.7	0.1	1.23333	0.6	0.263381	0.262
p.Tenericutes	0.7	0.8	1.4	0.2	0.1	1.6	1	0.966667	0.725	0.588402	0.628
p.Fibrobacteres_(f.Fibrobacteriaceae_g.Fibrobacter)	0.7	0.8	1.4	0	0	0	0	0.966667	0	0.047515	0.033
k.Bacteria_(Others)	5	3	4.3	1.7	0.3	2.5	0.4	4.1	1.225	0.0174731	0.02
TOTAL	100	100	100	100	100	100	100	100	100
BACTERIA 16S rRNA sequences
UP TO GENUS LEVEL
CECUM															CECUM	NRruS1	NRruS2	NRruS3	NRruS4	NRruS5	NRruS6	NRruS7	Average pellets	Average lichens		T.TEST
	NRruS1	NRruS2	NRruS3	NRruS4	NRruS5	NRruS6	NRruS7	Average pellets	Average lichens	sd(Pellets)	sd(Lichens)	t-test	T-test permutation (9999)		Clostridia	73.2	64.5	64.8	84.1	86.3	70.2	74.8	67.5	78.85		0.0315805
o.Clostridiales_(f.Ruminococcaceae_g.Ruminococcus)	1.7	2.1	0.9	0.8	1.8	0.4	0.1	1.56667	0.775	0.61101	0.741058	0.183803	0.2
o.Clostridiales_(f.Ruminococcaceae_g.Oscillospira)	1.3	0.6	0.3	1	0.8	0.4	2.8	0.733333	1.25	0.51316	1.06301	0.438642	0.63
Unclassified_f.Ruminococcaceae	43.5	34.8	37.3	39.5	21.9	34.3	28.7	38.5333	31.1	4.47921	7.55425	0.166922	0.231
o.Clostrdiales_(f.Lachnospiraceae_g.Roseburia)	1.1	0.7	0.5	0.3	0.1	0.7	3.8	0.766667	1.225	0.305505	1.73469	0.637828	0.973		CECUM	NRruS1	NRruS2	NRruS3	NRruS4	NRruS5	NRruS6	NRruS7		T-test
o.Clostridiales_(f.Lachnospiraceae)	8.8	10.5	9	4.8	23.5	15.8	17	9.43333	15.275	0.929157	7.75946	0.229403	0.261		Bacteroidetes	22.7	26.5	25.2	13.2	13.5	26	24.6
c.Clostridia_(Others)	16.8	15.8	16.8	37.7	38.2	18.6	22.4	16.4667	29.225	0.57735	10.1955	0.087194	0.09		Firmicutes	73.3	64.6	64.9	84.1	86.3	70.2	74.8
p.Firmicutes_(Others)	0.1	0.1	0.1	0	0	0	0	0.1	0	1.69967e-17	0	9.62965e-33	0		F:B ratio	3.22907	2.43774	2.5754	6.37121	6.39259	2.7	3.04065		0.107219
o.Bacteroidales_(f.Prevotellaceae_g.Prevotella)	0	0.2	0	0.6	0	0.4	3.2	0.0666667	1.05	0.11547	1.45488	0.269562	0.368
o.Bacteroidales_(f.Bacteroidaceae_g.Bacteroides)	0.3	0.5	0.7	0.4	3.4	0	0.2	0.5	1	0.2	1.60831	0.580208	0.973
o.Bacteroidales_(f.Bacteroidaceae_g.Parabacteroides)	0	0	0	2.2	2.4	1.6	1	0	1.8	0	0.632456	0.0107495	0.057		AVERAGE	A. pellets	A. lichens
o.Bacteroidales_(f.Bacteroidaceae_g.5-7N15)	3	4.5	6.3	0.8	0.2	10.8	5.6	4.6	4.35	1.65227	4.93254	0.92941	0.097		Bacteroidetes	24.8	19.325
o.Bacteroidales_(f.Rikenellaceae)	3.8	3	4	1	1.4	3.8	0.2	3.6	1.6	0.52915	1.54919	0.0764338	0.114		Firmicutes	67.6	78.85
Unclassified_o.Bacteroidales	15.6	18.3	14.2	8.2	6.1	9.4	14.4	16.0333	9.525	2.08407	3.52456	0.0294608	0.087
p.Cyanobacteria	0.3	2.6	2.6	0	0	0.8	0	1.83333	0.2	1.32791	0.4	0.159794	0.055
p.Spirochaetes(f.Spirochaetaceae_g.Trepomema)	1.2	3	1.7	0	0	0.1	0	1.96667	0.025	0.929157	0.05	0.0682651	0.03
p.Tenericutes	1.2	0.7	2	0	0	0	0.1	1.3	0.025	0.655744	0.05	0.0773659	0.026
k.Bacteria_(Others)	1.3	2.6	3.6	2.7	0.2	2.9	0.5	2.5	1.575	1.15326	1.42215	0.38672	0.393
TOTAL	100	100	100	100	100	100	100	100	100
PHYLUM	NRruS1	NRruS2	NRruS3	NRruS4	NRruS5	NRruS6	NRruS7	Average pellets	Average lichens	t-test	t-test permutation (9999)
Firmicutes	73.3	64.6	64.9	84.1	86.3	70.2	74.8	67.6	78.85	0.064821	0.117
Bacteroidetes	22.7	26.5	25.2	13.2	13.5	26	24.6	24.8	19.325	0.214438	0.31
p.Cyanobacteria	0.3	2.6	2.6	0	0	0.8	0	1.83333	0.2	0.159794	0.055
p.Spirochaetes(f.Spirochaetaceae_g.Trepomema)	1.2	3	1.7	0	0	0.1	0	1.96667	0.025	0.0682651	0.03
p.Tenericutes	1.2	0.7	2	0	0	0	0.1	1.3	0.025	0.0773659	0.026
k.Bacteria_(Others)	1.3	2.6	3.6	2.7	0.2	2.9	0.5	2.5	1.575	0.38672	0.393
TOTAL	100	100	100	100	100	100	100	100	100
