# Supplementary material for: Rumen and Cecum Microbiomes in Reindeer (Rangifer tarandus tarandus) Are Changed in Response to a Lichen Diet and May Affect Enteric Methane Emissions
Source: PLoS One. 2016 May 9;11(5):e0155213. doi: 10.1371/journal.pone.0155213 (PMC4861291; doi:10.1371/journal.pone.0155213)
Supplement: S5 File — (XLSX) [file pone.0155213.s005.xlsx]

## Sheet: Sheet1
ARCHAEA 16S rRNA sequences
SPECIES/STRAIN LEVEL
RUMEN	Percentage total counts
Nearest valid relative	NRruS1	NRruS2	NRruS3	NRruS4	NRruS5	NRruS6	NRruS7	Average pellets	Average lichens	sd(Pellets)	sd(Lichens)	t-test	T-test with r (9999 permutations)
Mbr. thaueri CW	65.3507	61.7717	80.1415	39.6731	53.7982	82.3231	56.904	69.088	58.1746	9.73847	17.7597	0.349103	0.339
Mbr. wolinii SH	18.6611	20.1942	1.24421	1.27978	0.311526	0.697434	3.59352	13.3665	1.47057	10.5262	1.4702	0.187807	0.092
Unclassified_Mbr. wolinii SH	1.43453	1.40706	0.51232	0	0	0	0	1.11797	0	0.524686	0	0.066212	0.029
Mbr. ruminantium M1	1.9127	4.20135	6.36741	49.3284	39.1086	10.7887	23.9173	4.16049	30.7858	2.22763	16.9328	0.049831	0.054
Unclassified_Mbr. ruminantium M1	0	0	0	0.11404	0.0239636	0	0.0394893	0	0.0443731	0	0.0492029	0.169056	0.154
Mbr. smithii PS	4.90436	3.587	0.292754	0	0.0239636	0	0.0526524	2.92804	0.019154	2.37538	0.0250268	0.167969	0.029
Mbr. millerae ZA-10	4.84306	5.07333	2.65919	5.66396	3.73832	2.99638	6.37094	4.19186	4.6924	1.33232	1.58621	0.670046	0.658
Unclassified_Mbr. millerae ZA-10	0.380088	0.317083	0.0487924	0.0380132	0	0.0258309	0.0789785	0.248655	0.0357057	0.175929	0.0329154	0.22	0.141
Mbr. olleyae KM1H5-1P	0	0	0	2.76229	2.06087	1.66179	3.75148	0	2.55911	0	0.915872	0.011316	0.03
Unclassified_Mbr. olleyae KM1H5-1P	1.02992	1.76377	3.46426	0.253421	0.0718907	0.120544	0.513361	2.08598	0.239804	1.24875	0.197852	0.122049	0.027
Unclassified_Mbr. acididurans ATM	1.02992	0.356718	0.487924	0.0380132	0.119818	0.0774927	0.118468	0.624853	0.0884479	0.356877	0.0389399	0.120021	0.03
Mph. cuniculi 1R7	0.0245218	0.277447	0.658697	0.101368	0.0479272	0.120544	0.72397	0.320222	0.248452	0.319244	0.318497	0.69	0.661
Mbc. flexile GH	0.220696	0.653983	2.29324	0.0253421	0.0718907	0.0947133	0.105305	1.05597	0.0743127	1.09319	0.0354996	0.260063	0.254
Mcp. labreanum Z	0	0	0.756282	0.443487	0	0.456346	2.65894	0.252094	0.889694	0.43664	1.19843	0.382622	0.621
Unclassified_ Mms. luminyensis B10	0.208436	0.396354	1.07343	0.278763	0.599089	0.619941	1.05305	0.559407	0.63771	0.454967	0.317886	0.813249	0.82
TOTAL	100	100	100	100	99.976	99.9828	99.8815	100	99.9601
												Percentage total counts
	Percentage total counts											SMT clade	RO clade	SMT:RO ratio
	NRruS1	NRruS2	NRruS3	NRruS4	NRruS5	NRruS6	NRruS7	Average pellets	Average lichens		Pellets	76.2	6.3	12.0952
f.Methanobacteriaceae_g.Methanobrevibacter	99.5463	98.6722	95.2183	99.151	99.2571	98.6912	95.4	97.8123	98.1249		Lichen	62.9	33.6	1.87202
f.Methanobacteriaceae_g.Methanosphaera	0.0245218	0.277447	0.658697	0.101368	0.0479272	0.120544	0.72397	0.320222	0.248452
f.Methanobacteriaceae_(Others)	0.220696	0.653983	2.29324	0.0253421	0.0718907	0.0947133	0.105305	1.05597	0.0743127
f.Methanocorpusculaceae	0	0	0.756282	0.443487	0	0.456346	2.65894	0.252094	0.889694
c.Thermoplasmatales_(f.Methanomassiliicoccaceae)	0.208436	0.396354	1.07343	0.278763	0.599089	0.619941	1.05305	0.559407	0.63771
TOTAL	100	100	100	100	99.976	99.9828	99.9413	100	99.975
ARCHAEA 16S rRNA sequences
SPECIES/STRAIN LEVEL
CECUM	Percentage total counts
Nearest valid relative	NRruS1	NRruS2	NRruS3	NRruS4	NRruS5	NRruS6	NRruS7	Average pellets	Average lichens	sd(Pellets)	sd(Lichens)	t-test	T-test with R (9999 permutations)
Mbr. millerae ZA-10	3.11669	3.17893	3.77358	7.46108	3.73702	4.96531	1.2744	3.3564	4.35945	0.36263	2.57501	0.495343	0.654
Unclassified_Mbr. millerae ZA-10	74.0941	75.6926	54.5941	0.0165618	0	0.0381947	0	68.1269	0.0136891	11.747	0.0181067	0.00976927	0.031
Mbr. thaueri CW	0	0	0	47.259	72.7768	79.8014	95.2549	0	73.773	0	20.015	0.00516066	0.026
Mbr. boviskoreanis JH1	0.623338	6.6871	14.1553	0.438887	0.0760071	0.222802	0	7.15526	0.184424	6.77813	0.19321	0.216755	0.028
Mbr. ruminantium M1	3.06682	8.19709	4.80913	40.8579	21.1173	11.4011	1.73536	5.35768	18.7779	2.60876	16.7119	0.206648	0.258
Unclassified_Mbr. ruminantium M1	0.0332447	0.0227066	0.0614305	0.0414044	0.0126678	0.0254631	0.027115	0.0391273	0.0266626	0.0200209	0.0117589	0.406671	0.43
Mbr. wolinii SH	12.4418	0.329246	8.57394	0.19046	0.0760071	0.16551	0.027115	7.115	0.114773	6.18668	0.0763535	0.18907	0.027
Unclassified_Mbr. wolinii SH	1.00565	0.874205	1.97455	0	0	0	0	1.2848	0	0.600944	0	0.0658077	0.026
Mbr. smithii PS	3.43251	1.01045	2.75559	0.18218	0.0380035	0.28646	0.027115	2.39952	0.13344	1.24968	0.124102	0.0871001	0.03
Unclassified_Mbr. smithii PS	0.257646	0.261126	0.201843	0.322955	0.0886749	0.222802	0	0.240205	0.158608	0.0332682	0.142803	0.17	0.368
Mbr. olleyae KM1H5-1P	0.0581782	0.227066	0.359807	2.64988	1.35546	1.9161	0.596529	0.215017	1.62949	0.151175	0.868994	0.0446176	0.058
Unclassified_Mbr. olleyae KM1H5-1P	0.265957	0.340599	0.508995	0	0	0	0	0.371851	0	0.124496	0	0.03	0.026
Unclassified_Mbr. acididurans ATM	0.664894	1.29428	1.00921	0.00828089	0.0253357	0.0445604	0.027115	0.989462	0.026323	0.315157	0.0148293	0.0337006	0.033
Mph. cuniculi 1R7	0.0914229	0.840145	1.85169	0.0910898	0.228021	0.0700236	0.32538	0.927753	0.178629	0.883397	0.120324	0.278837	0.138
Unclassified_Mph. cuniculi 1R7	0.0166223	0.0454133	0.122861	0	0	0	0	0.0616322	0	0.054945	0	0.422	1
Mbc. flexile GH	0.21609	0.556312	1.00921	0.0165618	0.0380035	0.0763893	0	0.593872	0.0327387	0.397894	0.032998	0.133866	0.033
Unclassified_Mbc. flexile GH	0.0664894	0.0227066	0	0	0	0	0	0.029732	0	0.0337968	0	0.267043	1
Mcp. labreanum Z	0.182846	0.20436	3.82624	0.314674	0.114011	0.337386	0.596529	1.40448	0.34065	2.09733	0.197927	0.472523	0.395
Unclassified_ Mms. luminyensis B10	0.349069	0.193006	0.403686	0.149056	0.316696	0.426507	0.10846	0.315254	0.25018	0.109335	0.148129	0.46	0.57
TOTAL	99.9834	99.9773	99.9912	100	100	100	100	99.984	100
	Percentage total counts											Percentage total counts
	NRruS1	NRruS2	NRruS3	NRruS4	NRruS5	NRruS6	NRruS7	Average pellets	Average lichens			SMT clade	RO clade	SMT:RO ratio
f.Methanobacteriaceae_g.Methanobrevibacter	99.0608	98.1153	92.7775	99.4286	99.3033	99.0897	98.9696	96.6512	99.1978		Pellets	74.1	6	12.35
f.Methanobacteriaceae_g.Methanosphaera	0.108045	0.885559	1.97455	0.0910898	0.228021	0.0700236	0.32538	0.989385	0.178629		Lichen	78.5	20.4	3.84804
f.Methanobacteriaceae_(Others)	0.28258	0.579019	1.00921	0.0165618	0.0380035	0.0763893	0	0.623604	0.0327387
f.Methanocorpusculaceae	0.182846	0.20436	3.82624	0.314674	0.114011	0.337386	0.596529	1.40448	0.34065
c.Thermoplasmatales_(f.Methanomassiliicoccaceae)	0.349069	0.193006	0.403686	0.149056	0.316696	0.426507	0.10846	0.315254	0.25018
TOTAL	99.9834	99.9773	99.9912	100	100	100	100	99.984	100
